# Supplementary material for: Antimicrobial and Antibiofilm Activities of Some Antioxidant 3,4-Dihydroxyphenyl-Thiazole-Coumarin Hybrid Compounds: In Silico and In Vitro Evaluation
Source: Antibiotics (Basel). 2025 Sep 18;14(9):943. doi: 10.3390/antibiotics14090943 (PMC12466426; doi:10.3390/antibiotics14090943)
Supplement: Supplementary file 1 [file antibiotics-14-00943-s001.zip]

Archive with 3 entries (3 files):
- antibiotics-3794765_supplementary.pdf
- Video S1. GyrB_Sup-Morph00.mp4
- Video S2. LAN_Sup-Morph00.mp4
